# Supplementary material for: Population Genetic Diversity and Phylogenetic Characteristics for High-Altitude Adaptive Kham Tibetan Revealed by DNATyperTM 19 Amplification System
Source: Front Genet. 2018 Dec 17;9:630. doi: 10.3389/fgene.2018.00630 (PMC6304359; doi:10.3389/fgene.2018.00630)
Supplement: Supplementary file 2 [file Table_2.XLSX]

## Sheet: Sheet1
Supplementary Table S2. The p values of the exact test in the Linkage disequilibrium in the Tibet Kham Tibetan.
Loci	CSF1PO	D12S391	D13S317	D16S539	D18S51	D19S433	D21S11	D2S1338	D3S1358	D5S818	D6S1043	D7S820	D8S1179	FGA	PentaE	TH01	TPOX	vWA
CSF1PO
D12S391	0.00907
D13S317	0.3344	0.00037
D16S539	0.10706	0.00206	0.09964
D18S51	0.01536	0.10118	0.16333	0.07627
D19S433	0.25711	0.02751	0.08143	0.00014	0
D21S11	0.02258	0.00074	1e-05	0.84736	0.00065	0.09214
D2S1338	0.00152	0.00112	0	0.42454	0	0.00368	0.01228
D3S1358	0.00093	0.39279	0.00825	0.00152	0.01602	0.05792	0.27594	0.01189
D5S818	0.12779	7e-05	0.00113	0.21133	0.01654	0.00055	0.02867	0.14646	0.01317
D6S1043	0.07137	0.16764	0.00043	0	0.00246	0.08651	0.30471	0.00477	0.07244	0.60027
D7S820	0.26723	1e-05	0.02215	0.02029	0.02506	0	0.13657	8e-05	0	0	5e-05
D8S1179	0.58826	0.00392	0.00013	0.24488	0.00083	0.05349	0.00027	1e-05	0.02076	0.04742	0.00099	0.01002
FGA	0.03581	0.00011	8e-05	0.02088	0.00568	0.31939	0.26368	0.00235	0.09094	0.03658	0.00028	0.00071	0.0062
PentaE	0.02252	4e-05	0	0.0001	0	0	0	0.00027	0.00289	0.02072	0.001	0	0	0
TH01	0.11648	0.16855	0.00497	0.0089	0.0016	0.0017	0.01048	0.00253	0.00516	0.00389	4e-05	0.00148	0.01724	0.04055	0.2211
TPOX	0.66879	0.46608	0.25557	0.12514	0.04591	0.01644	0.36253	0.23433	0.53314	0.00188	0.9627	0.0815	0.81703	0.81339	0.02362	0.28211
vWA	0.00685	0	0.00016	0.00512	0.10333	0.00033	0.72588	0.00201	0.00411	0.0033	0.0002	0.16347	0.08195	0.00494	0.00024	0.26122	0.11536
