# Supplementary material for: Population Genetic Diversity and Phylogenetic Characteristics for High-Altitude Adaptive Kham Tibetan Revealed by DNATyperTM 19 Amplification System
Source: Front Genet. 2018 Dec 17;9:630. doi: 10.3389/fgene.2018.00630 (PMC6304359; doi:10.3389/fgene.2018.00630)
Supplement: Supplementary file 3 [file Table_3.XLSX]

## Sheet: Sheet1
Supplementary Table S3. Pairwise Fst genetic distances between Kham Tibetan and 11 Chinese reference populations on the basis of raw genotype data of 18 STRs.
Populations	[01]	[02]	[03]	[04]	[05]	[06]	[07]	[08]	[09]	[10]	[11]	[12]
[01] Pearl River Delta Han
[02] Hainan Han	0.0002
[03] Chengdu Han	0.0003	0.0019
[04] Wuzhong Hui	0.0003	0.0024	0.0014
[05] Lahsa Tibetan	0.0007	0.005	0.0031	0.0029
[06] Chengdu Tibetan	0.0007	0.005	0.0031	0.0035	0.0031
[07] Tibet Tibetan	0.0003	0.0041	0.0025	0.003	0.0031	0.0023
[08] Liangshan Yi	0.0004	0.0038	0.0016	0.0023	0.0028	0.0026	0.0026
[09] Kumul Uyghur	0.0007	0.0075	0.0055	0.0061	0.0082	0.0088	0.0081	0.0068
[10] Xinjiang Uyghur	0.0004	0.005	0.0033	0.0035	0.0052	0.0059	0.0057	0.0046	0.0053
[11] Urumqi Uyghur	0.003	0.0026	0.0025	0.0018	0.0026	0.003	0.0014	0.002	0.0013	0.0005
[12] Kham Tibetan	0.0029	0.0003	0.0003	0.0002	0.0001	0.0001	0.0001	0.0001	0.0003	0.0002	0.0017
