# Supplementary material for: Population Genetic Diversity and Phylogenetic Characteristics for High-Altitude Adaptive Kham Tibetan Revealed by DNATyperTM 19 Amplification System
Source: Front Genet. 2018 Dec 17;9:630. doi: 10.3389/fgene.2018.00630 (PMC6304359; doi:10.3389/fgene.2018.00630)
Supplement: Supplementary file 4 [file Table_4.XLSX]

## Sheet: Sheet1
Supplementary Table S4. Allele frequency distributions of 18 forensic autosomal short tandem repeats in 11,402 unrelated Kham Tibetans residing in the Tibet Tibetan autonomous region.
Allele	CSF1PO	D12S391	D13S317	D16S539	D18S51	D19S433	D21S11	D2S1338	D3S1358	D5S818	D6S1043	D7S820	D8S1179	FGA	PentaE	TH01	TPOX	vWA
5															0.0285038
6																0.0819593
6.2						4.3852e-05
7	0.00855113		0.000613927	4.3852e-05						0.00631468		0.00140326			0.00188563	0.267102	4.3852e-05
8	0.000701631		0.21562	0.0102175						0.00175408	0.0103929	0.148483	0.00043852		0.00179793	0.0461761	0.582091
9	0.0521838		0.0896772	0.215489	4.3852e-05					0.0552096	0.00399053	0.0865199			0.0215313	0.538721	0.161989
9.1												0.000482372
9.3																0.0615243
10	0.216322		0.143791	0.129889	0.000745483					0.223031	0.0467023	0.157209	0.0999386		0.0408262	0.0044729	0.00960358
10.1												0.00232415
11	0.242545		0.245966	0.331389	0.00100859	0.00184178				0.374496	0.155543	0.293019	0.0311787		0.0928784	4.3852e-05	0.222987
12	0.401991		0.197948	0.221891	0.0337222	0.0330644			8.77039e-05	0.217813	0.108227	0.26605	0.147036		0.10656		0.021926
12.2						0.00416594
12.3											4.3852e-05
13	0.0634976		0.0913436	0.0800298	0.288414	0.260875			0.000394668	0.112875	0.128004	0.0388967	0.242107		0.0357832		0.0010963	0.000570075
13.2						0.0381951
14	0.0121908	0.000350846	0.014822	0.0109191	0.170014	0.239037			0.0243378	0.00754254	0.097439	0.00477986	0.204569		0.0833187		0.000263112	0.175759
14.2						0.163787
15	0.00197334	0.0196035	0.00021926	0.000131556	0.126688	0.0868269			0.311831	0.000964743	0.013638	0.000833187	0.17646		0.145413			0.0178039
15.2						0.0942379
16	4.3852e-05	0.0102623			0.129714	0.0189879		0.00697246	0.377521		0.00271882		0.0845027	4.3852e-05	0.0883178			0.232635
16.2						0.0447728
17		0.141084			0.0818277	0.0090335		0.0395106	0.213691		0.0355639		0.0134626	0.00105245	0.0736713			0.267015
17.2						0.00425364
17.3		0.000306991
18		0.276906			0.0324504	8.77039e-05		0.0779249	0.0665673		0.223864		0.000306964	0.0504297	0.0681898			0.189791
18.2						0.000789335
18.3		0.000920972
19		0.223533			0.0487634			0.192992	0.0043852		0.114717			0.0615681	0.0772671			0.101473
20		0.141523			0.0299509			0.160674	0.001184		0.0337222			0.0263989	0.0648132			0.0142519
20.2														0.000306964
20.3											0.00613927
21		0.0713095			0.0320996			0.0494212			0.00245571			0.0496843	0.0345553			0.000701631
21.2														0.000833187
21.3											0.0157867
22		0.0618805			0.0120154			0.055385			0.00021926			0.170672	0.0160937
22.2														0.0107876
22.3											0.000701631
23		0.0347338			0.00530609			0.229433			0.000131556			0.220795	0.0103052
23.2														0.0193826
24		0.0112271			0.00596387			0.121426						0.193387	0.00451675
24.2														0.0109191
25		0.00368389			0.000833187			0.0543326						0.115681	0.00333275
25.2														0.00644624
26		0.00184194			0.000350816			0.0112261						0.0413962	0.00043852
26.2							4.3852e-05							0.00122785
27		0.00083326			8.77039e-05		0.00561305	0.000657779						0.0130679
27.2							4.3852e-05
28							0.034643	4.3852e-05						0.00491142
28.2							0.0460007
29							0.250132							0.000701631
29.2							0.00635853
30							0.243378							0.00021926
30.2							0.034643
30.3							0.000350816
31							0.0954657							8.77039e-05
31.2							0.078188
32							0.022803
32.2							0.123399
33							0.00254341
33.2							0.0507367
34							4.3852e-05
34.2							0.00460446
35.2							0.00100859
