# Supplementary material for: Population Genetic Diversity and Phylogenetic Characteristics for High-Altitude Adaptive Kham Tibetan Revealed by DNATyperTM 19 Amplification System
Source: Front Genet. 2018 Dec 17;9:630. doi: 10.3389/fgene.2018.00630 (PMC6304359; doi:10.3389/fgene.2018.00630)
Supplement: Supplementary file 5 [file Table_5.XLSX]

## Sheet: Sheet1
Supplementary Table S5. The detailed information of included populations in the nationwide population relationship comparison.
Number	Population name	Abbreviation	Geograohic location	Nationality	Linguistic family , group or branch	No. of subjects
1	Tibet-Kham-Tibetan	TKT	Kham, Tibet	Tibetan	Sino-Tibetan, Tibeto-Burman languages	11402
2	Hotan-Uyghur	HTU	Hotan, Xinjiang	Uyghur	Altaic, Turkic languages	2189
3	Pearl-River-Delta-Han	PRDH	Pearl River Delta	Han	Sino-Tibetan, Sinitic languages	4325
4	Hainan-Han	HNH	Hainan	Han	Sino-Tibetan, Sinitic languages	509
5	Liangshan-Yi	LSY	Liangshan, Sichuan	Yi	Sino-Tibetan, Tibeto-Burman languages	177
6	Liangshan-Tibetan	LST	Liangshan, Sichuan	Tibetan	Sino-Tibetan, Tibeto-Burman languages	198
7	Tibet-Tibetan	TT	Tibet	Tibetan	Sino-Tibetan, Tibeto-Burman languages	100
8	Sichuan-Han1	SCH1	Sichuan	Han	Sino-Tibetan, Sinitic languages	653
9	Sichuan-Han2	SCH2	Sichuan	Han	Sino-Tibetan, Sinitic languages	2793
10	Sichuan-Han3	SCH3	Sichuan	Han	Sino-Tibetan, Sinitic languages	309
11	Chongqing-Han	CQH	Chongqing	Han	Sino-Tibetan, Sinitic languages	671
12	Gansu-Han	GSH	Gansu	Han	Sino-Tibetan, Sinitic languages	217
13	Inner-Mongolia-Han	IMH	Inner Mongolia	Han	Sino-Tibetan, Sinitic languages	426
14	Hunan-Han	HUNH	Hunan	Han	Sino-Tibetan, Sinitic languages	741
15	Henan-Han1	HENH1	Henan	Han	Sino-Tibetan, Sinitic languages	585
16	Henan-Han2	HENH2	Henan	Han	Sino-Tibetan, Sinitic languages	274
17	Hubei-Han1	HBH1	Hubei	Han	Sino-Tibetan, Sinitic languages	573
18	Hubei-Han2	HBH2	Hubei	Han	Sino-Tibetan, Sinitic languages	3078
19	Jiangxi-Han	JXH	Jiangxi	Han	Sino-Tibetan, Sinitic languages	597
20	Guangxi-Han	GGH	Guangxi	Han	Sino-Tibetan, Sinitic languages	754
21	Guangdong-Han	GDH	Guangdong	Han	Sino-Tibetan, Sinitic languages	1533
22	Guangdong-Guangzhou-Han	GZH	Guangzhou, Guangdong	Han	Sino-Tibetan, Sinitic languages	3940
23	Guangdong-Dongguan-Han	DGH	Dongguan, Guangdong	Han	Sino-Tibetan, Sinitic languages	487
24	Guangdong-Foshan-Han	FSH	Foshan, Guangdong	Han	Sino-Tibetan, Sinitic languages	955
25	Guangdong-Jiangmen-Han	JMH	Jiangmen, Guangdong	Han	Sino-Tibetan, Sinitic languages	1191
26	Guangdong-Maoming-Han	MMH	Miaoming, Guangdong	Han	Sino-Tibetan, Sinitic languages	420
27	Guangdong-Qingyuan-Han	QYH	Qingyuan, Guangdong	Han	Sino-Tibetan, Sinitic languages	1177
28	Guangdong-Yangjiang-Han	YJH	Yangjiang, Guangdong	Han	Sino-Tibetan, Sinitic languages	1595
29	Guangdong-Zhanjiang-Han	ZJH	Zhanjiang, Guangdong	Han	Sino-Tibetan, Sinitic languages	454
30	Guangdong-Zhaoqing-Han	ZQH	Zhaoqing, Guangdong	Han	Sino-Tibetan, Sinitic languages	1283
31	Guangdong-Zhongshan-Han	ZSH	Zhongshan, Guangdong	Han	Sino-Tibetan, Sinitic languages	687
32	Southern-Fujian-Han	SFJH	Southern Fujian	Han	Sino-Tibetan, Sinitic languages	351
33	Western-Fujian-Han	WFJH	Western Fujian	Han	Sino-Tibetan, Sinitic languages	600
34	Xiamen-Han	XMH	Xiamen	Han	Sino-Tibetan, Sinitic languages	5141
35	Beijing-Han	BJH	Beijing	Han	Sino-Tibetan, Sinitic languages	200
36	Tianjin-Han	TJH	Tianjin	Han	Sino-Tibetan, Sinitic languages	565
37	Hebei-Han	HBH	Hebei	Han	Sino-Tibetan, Sinitic languages	251
38	Shanghai-Han	SHH	Shanghai	Han	Sino-Tibetan, Sinitic languages	676
39	Jiangsu-Huaian-Han	HAH	Huaian, Jiangsu	Han	Sino-Tibetan, Sinitic languages	137
40	Jiangsu-Yangzhou-Han	YZH	Yangzhou, Jiangsu	Han	Sino-Tibetan, Sinitic languages	184
41	Jiangsu-Taizhou-Han	TZH	Taizhou, Jiangsu	Han	Sino-Tibetan, Sinitic languages	115
42	Anhui-Suzhou-Han	SZH	Suzhou, Anhui	Han	Sino-Tibetan, Sinitic languages	200
43	Shandong-Han	SDH	Shandong	Han	Sino-Tibetan, Sinitic languages	205
44	Shanxi-Han	SXH	Shanxi	Han	Sino-Tibetan, Sinitic languages	554
45	Jiangxi-Jiujiang-Han	JJH	Jiujiang, Jiangxi	Han	Sino-Tibetan, Sinitic languages	5318
46	Yunnan-Han	YNH	Yunnan	Han	Sino-Tibetan, Sinitic languages	2384
47	Yungui-Han	YGH	Yunnan-Guizhou plateau	Han	Sino-Tibetan, Sinitic languages	2490
48	Taiwan-Han	TWH	Taiwan	Han	Sino-Tibetan, Sinitic languages	775
49	Xinjiang-Uyghur-1	XJU1	Xinjiang	Uyghur	Altaic, Turkic languages	1218
50	Xinjiang-Uyghur-2	XJU2	Xinjiang	Uyghur	Altaic, Turkic languages	214
51	Xinjiang-Uyghur-3	XJU3	Xinjiang	Uyghur	Altaic, Turkic languages	100
52	Xinjiang-Kazakh	XJK	Xinjiang	Kazakh	Altaic, Turkic languages	81
53	Liaoning-Beizhen-Manchu	BZM	Beizhen, Liaoning	Manchu	Altaic, Manchu-Tungusic languages	150
54	Hebei-Chengde-Manchu	CDM	Chengde, Hebei	Manchu	Altaic, Manchu-Tungusic languages	423
55	Liaoning-Hui	LNH	Liaoning	Hui	Altaic languages	225
56	Gansu-Hui	GSHU	Gansu	Hui	Altaic languages	226
57	Yunnan-Bai	YNB	Yunnan	Bai	Sino-Tibetan, Tibeto-Burman languages	1158
58	Yunnan-Vietnamese	YNV	Yunnan	Vietnamese	Austroasiatic languages	522
59	Yunnan-Miao	YNM	Yunnan	Miao	Hmong-Mien languages	748
60	Yunnan-Yi	YNY	Yunnan	Yi	Sino-Tibetan, Tibeto-Burman languages	559
61	Yunnan-Zhuang	YNZ	Yunnan	Zhuang	Tai-Kadai Languages	242
62	Yunnan-Dai	YND	Yunnan	Dai	Tai-Kadai Languages	116
63	Yunnan-Hani	YNHN	Yunnan	Hani	Sino-Tibetan, Tibeto-Burman languages	170
64	Yili-Xibe	YLXB	Yili, Xinjiang	Xibe	Altaic, Manchu-Tungusic languages	222
