# Supplementary material for: Population Genetic Diversity and Phylogenetic Characteristics for High-Altitude Adaptive Kham Tibetan Revealed by DNATyperTM 19 Amplification System
Source: Front Genet. 2018 Dec 17;9:630. doi: 10.3389/fgene.2018.00630 (PMC6304359; doi:10.3389/fgene.2018.00630)
Supplement: Supplementary file 6 [file Table_6.XLSX]

## Sheet: Sheet1
Supplementary Table S6. Pairwise Reynolds genetic distances between Tibet Kham Tibetan and 63 nationwide reference populations.
Populations	ID	[01]	[02]	[03]	[04]	[05]	[06]	[07]	[08]	[09]	[10]	[11]	[12]	[13]	[14]	[15]	[16]	[17]	[18]	[19]	[20]	[21]	[22]	[23]	[24]	[25]	[26]	[27]	[28]	[29]	[30]	[31]	[32]	[33]	[34]	[35]	[36]	[37]	[38]	[39]	[40]	[41]	[42]	[43]	[44]	[45]	[46]	[47]	[48]
[01] Tibet-Kham-Tibetan	TKT
[02] Hotan-Uyghur	HTU	0.00981
[03] Pearl-River-Delta-Han (1)	PRDH	0.007099	0.008647
[04] Hainan-Han (2)	HNH	0.008656	0.01046	0.002853
[05] Liangshan-Yi (3)	LSY	0.003976	0.009167	0.005151	0.00743
[06] Liangshan-Tibetan (3)	LST	0.003473	0.011034	0.008269	0.009825	0.005563
[07] Tibet-Tibetan (4)	TT	0.00447	0.01044	0.008154	0.009457	0.005546	0.007221
[08] Sichuan-Han1 (5)	SCH1	0.006082	0.009075	0.001074	0.002834	0.004079	0.0074	0.006902
[09] Sichuan-Han2 (6)	SCH2	0.005139	0.008681	0.000713	0.002933	0.003448	0.006598	0.006294	0.000438
[10] Sichuan-Han3 (7)	SCH3	0.005131	0.008137	0.002354	0.004007	0.003324	0.006614	0.006751	0.001435	0.001095
[11] Chongqing-Han (8)	CQH	0.005611	0.008975	0.001062	0.003288	0.00423	0.007025	0.006814	0.000657	0.000517	0.001178
[12] Gansu-Han (9)	GSH	0.005881	0.008944	0.003494	0.005559	0.00422	0.007013	0.007405	0.002702	0.002287	0.00248	0.002252
[13] Inner-Mongolia-Han (10)	IMH	0.004484	0.007923	0.002585	0.004109	0.003083	0.006235	0.00618	0.00171	0.001203	0.00132	0.001462	0.002337
[14] Hunan-Han (5)	HUNH	0.006125	0.008403	0.000976	0.003891	0.003926	0.007359	0.007233	0.000858	0.000707	0.001601	0.000949	0.002393	0.001819
[15] Henan-Han1 (5)	HENH1	0.005718	0.008548	0.003946	0.005828	0.004434	0.007321	0.007151	0.002697	0.002448	0.002329	0.002795	0.003457	0.001963	0.002647
[16] Henan-Han2 (11)	HENH2	0.004592	0.008321	0.00321	0.005251	0.003112	0.005857	0.006227	0.002082	0.00167	0.001629	0.002031	0.002771	0.001198	0.002296	0.002355
[17] Hubei-Han1 (5)	HBH1	0.004582	0.008574	0.001577	0.003756	0.003044	0.006095	0.0061	0.000919	0.00052	0.00117	0.000869	0.002438	0.001092	0.001192	0.001962	0.001278
[18] Hubei-Han2 (12)	HBH2	0.004998	0.007988	0.00125	0.003177	0.003298	0.006157	0.006501	0.000593	0.000369	0.000957	0.000733	0.002102	0.001027	0.000745	0.002094	0.001329	0.000463
[19] Jiangxi-Han (5)	JXH	0.006135	0.008854	0.001135	0.003438	0.004452	0.007234	0.007174	0.000998	0.000645	0.001527	0.000961	0.00296	0.001849	0.001021	0.002858	0.002127	0.001011	0.000625
[20] Guangxi-Han (5)	GGH	0.00976	0.010527	0.000765	0.003829	0.007913	0.011181	0.010556	0.002415	0.002126	0.004349	0.002424	0.0055	0.004442	0.002254	0.006097	0.005299	0.003463	0.002981	0.002575
[21] Guangdong-Han (13)	GDH	0.004729	0.007599	0.000865	0.00303	0.003141	0.00601	0.006112	0.000823	0.000418	0.001073	0.000724	0.002137	0.001108	0.000782	0.002417	0.001489	0.000749	0.000487	0.000881	0.002272
[22] Guangdong-Guangzhou-Han (5)	GZH	0.007005	0.008816	0.000152	0.00275	0.005093	0.008052	0.008122	0.001058	0.000786	0.00245	0.001146	0.00371	0.002742	0.001084	0.004011	0.003341	0.001636	0.001285	0.001165	0.000846	0.000982
[23] Guangdong-Dongguan-Han (5)	DGH	0.007418	0.009336	0.000579	0.003166	0.005932	0.008092	0.00881	0.001709	0.001215	0.002852	0.001621	0.003892	0.003159	0.001635	0.004311	0.003862	0.00206	0.001771	0.001425	0.001201	0.00153	0.000535
[24] Guangdong-Foshan-Han (5)	FSH	0.007971	0.009102	0.000606	0.003616	0.006045	0.009254	0.009312	0.001892	0.001581	0.003378	0.001865	0.004579	0.003588	0.001798	0.005199	0.004372	0.002511	0.002139	0.001982	0.000987	0.001586	0.000469	0.001099
[25] Guangdong-Jiangmen-Han (5)	JMH	0.007488	0.009243	0.000346	0.002851	0.005816	0.008742	0.008659	0.001566	0.001199	0.00298	0.001567	0.004123	0.003249	0.001474	0.004583	0.004051	0.002185	0.001779	0.0015	0.000785	0.001388	0.000327	0.000723	0.000723
[26] Guangdong-Maoming-Han (5)	MMH	0.007912	0.009581	0.000698	0.003627	0.006086	0.009404	0.00879	0.002011	0.001457	0.003013	0.001781	0.004153	0.003495	0.001716	0.004568	0.00396	0.00232	0.001934	0.001689	0.001354	0.001516	0.000763	0.001113	0.001254	0.001071
[27] Guangdong-Qingyuan-Han (5)	QYH	0.007793	0.008572	0.000512	0.003213	0.00569	0.008718	0.008611	0.001623	0.001333	0.002787	0.001665	0.004239	0.003182	0.001399	0.004119	0.003839	0.002102	0.001745	0.001608	0.001243	0.001406	0.000457	0.000974	0.000952	0.0007	0.000869
[28] Guangdong-Yangjiang-Han (5)	YJH	0.007651	0.008979	0.00027	0.002849	0.005844	0.009059	0.008823	0.0013	0.00109	0.002737	0.001335	0.003767	0.002911	0.001343	0.004296	0.003706	0.00197	0.001531	0.001346	0.000838	0.001184	0.000285	0.000723	0.000616	0.000472	0.000765	0.000631
[29] Guangdong-Zhanjiang-Han (5)	ZJH	0.008299	0.009796	0.000774	0.003172	0.006646	0.009003	0.009182	0.001859	0.001587	0.003591	0.001889	0.004181	0.003423	0.001973	0.004767	0.004042	0.002519	0.002086	0.002058	0.001222	0.001912	0.000768	0.00098	0.001318	0.001002	0.000995	0.001025	0.000848
[30] Guangdong-Zhaoqing-Han (5)	ZQH	0.008386	0.009326	0.00037	0.003373	0.006441	0.009351	0.009365	0.001847	0.001427	0.003265	0.001716	0.004332	0.003642	0.001455	0.004953	0.004489	0.002572	0.002079	0.001677	0.000641	0.00155	0.000428	0.000674	0.000747	0.000573	0.000714	0.000726	0.000504	0.0009
[31] Guangdong-Zhongshan-Han (5)	ZSH	0.007671	0.009335	0.000732	0.003431	0.00583	0.008881	0.008958	0.001834	0.001611	0.003294	0.001992	0.004637	0.003543	0.001693	0.004789	0.004502	0.002481	0.00202	0.001662	0.00131	0.001637	0.000512	0.00085	0.000829	0.00069	0.001179	0.000894	0.000751	0.00128	0.00092
[32] Southern-Fujian-Han (14)	SFJH	0.007587	0.008648	0.001613	0.003883	0.004868	0.008125	0.00817	0.001762	0.001444	0.00212	0.001673	0.003482	0.002284	0.001769	0.003556	0.002818	0.001914	0.0016	0.00164	0.003008	0.001651	0.001729	0.001871	0.002437	0.002086	0.002575	0.002021	0.001912	0.002143	0.002289	0.002612
[33] Western-Fujian-Han (15)	WFJH	0.006204	0.008406	0.000769	0.002991	0.004035	0.007542	0.006786	0.000825	0.000624	0.001675	0.000944	0.00279	0.001782	0.00076	0.002918	0.002377	0.001125	0.00077	0.000974	0.001807	0.000736	0.000787	0.00133	0.001596	0.001148	0.001256	0.001066	0.001032	0.001708	0.001256	0.001447	0.001594
[34] Xiamen-Han (16)	XMH	0.00504	0.008188	0.000865	0.00276	0.003627	0.006311	0.006537	0.00065	0.000293	0.001135	0.000646	0.002315	0.001176	0.000798	0.002345	0.001599	0.000573	0.000265	0.000472	0.002454	0.000474	0.00089	0.001253	0.001712	0.001284	0.001513	0.001414	0.001092	0.001594	0.001575	0.001611	0.001343	0.000606
[35] Beijing-Han (17)	BJH	0.004814	0.01016	0.003442	0.005871	0.004017	0.005498	0.007291	0.00256	0.001896	0.002434	0.002243	0.002918	0.00201	0.002516	0.003328	0.002026	0.002027	0.001708	0.002355	0.005917	0.001944	0.003769	0.004249	0.004695	0.004285	0.004401	0.004593	0.004094	0.004551	0.004676	0.004842	0.003174	0.002926	0.001848
[36] Tianjin-Han (18)	TJH	0.004872	0.008739	0.002738	0.004037	0.003525	0.006492	0.006581	0.001471	0.001186	0.001282	0.001376	0.002288	0.001081	0.001824	0.002128	0.001364	0.000875	0.000801	0.001413	0.005148	0.001294	0.002861	0.003244	0.004044	0.003494	0.003281	0.003337	0.002981	0.003509	0.003761	0.003752	0.002593	0.001859	0.000948	0.001872
[37] Hebei-Han (19)	HBH	0.009019	0.013131	0.005454	0.007214	0.006469	0.010433	0.0085	0.003924	0.003715	0.004128	0.004506	0.006042	0.004183	0.004554	0.004632	0.004305	0.004208	0.003916	0.004321	0.007402	0.004174	0.005699	0.006312	0.007379	0.006322	0.006107	0.006106	0.006044	0.006373	0.006717	0.006423	0.005181	0.0042	0.004017	0.004519	0.003857
[38] Shanghai-Han (20)	SHH	0.004664	0.007828	0.001744	0.003818	0.002856	0.006053	0.006198	0.00108	0.000754	0.00094	0.000995	0.002292	0.001291	0.00126	0.002198	0.00141	0.000797	0.00054	0.001063	0.003858	0.000801	0.001826	0.002503	0.002865	0.002255	0.002356	0.002146	0.002164	0.002721	0.002666	0.002768	0.001866	0.001321	0.000673	0.001884	0.001058	0.004282
[39] Jiangsu-Huaian-Han (21)	HAH	0.005979	0.009815	0.003549	0.005998	0.004141	0.007463	0.008391	0.002797	0.002308	0.002094	0.002484	0.003654	0.002515	0.002565	0.003661	0.002793	0.002082	0.001893	0.002409	0.005733	0.002158	0.003634	0.004156	0.004568	0.004101	0.004614	0.004188	0.004128	0.005302	0.004451	0.00463	0.003251	0.002681	0.002002	0.002948	0.001954	0.005531	0.001891
[40] Jiangsu-Yangzhou-Han (21)	YZH	0.005526	0.010287	0.003354	0.004502	0.003546	0.006989	0.006846	0.002048	0.001675	0.001713	0.002074	0.003029	0.001723	0.002372	0.002742	0.00226	0.00158	0.001522	0.001987	0.005866	0.002075	0.00332	0.003748	0.004925	0.004097	0.003815	0.003806	0.003807	0.004039	0.004261	0.004159	0.002886	0.002342	0.001608	0.002491	0.001314	0.004296	0.001485	0.002953
[41] Jiangsu-Taizhou-Han (21)	TZH	0.007872	0.012922	0.005973	0.007588	0.00725	0.009219	0.008639	0.005212	0.004853	0.00593	0.00544	0.007175	0.005615	0.005382	0.0065	0.005623	0.004976	0.004886	0.005111	0.007872	0.004989	0.005809	0.006564	0.007194	0.006414	0.006379	0.006074	0.006334	0.006805	0.006951	0.006516	0.006826	0.005525	0.004826	0.005965	0.00572	0.007628	0.004508	0.006952	0.005812
[42] Anhui-Suzhou-Han (21)	SZH	0.005461	0.009658	0.004044	0.005642	0.004022	0.007209	0.006866	0.002882	0.002415	0.002129	0.002534	0.003309	0.001823	0.002784	0.002912	0.002084	0.001863	0.001743	0.00271	0.006325	0.002161	0.004229	0.004618	0.005428	0.004765	0.004799	0.004778	0.00452	0.005434	0.005352	0.005072	0.003942	0.002804	0.002226	0.002676	0.001664	0.004871	0.002265	0.002781	0.0029	0.006673
[43] Shandong-Han (22)	SDH	0.005646	0.011014	0.003462	0.004603	0.003631	0.006971	0.007432	0.002224	0.002024	0.00232	0.002413	0.003701	0.002167	0.002924	0.003646	0.002337	0.002115	0.0019	0.002561	0.005621	0.002203	0.003395	0.003924	0.00451	0.003949	0.00436	0.004039	0.003972	0.004017	0.004794	0.004119	0.00327	0.002657	0.001873	0.002384	0.002099	0.004485	0.002131	0.003387	0.002062	0.00668	0.002969
[44] Shanxi-Han (23)	SXH	0.004158	0.008343	0.003212	0.004346	0.003371	0.005307	0.005472	0.0022	0.001677	0.00186	0.002016	0.002507	0.001425	0.002405	0.002317	0.001376	0.001246	0.001423	0.00239	0.005576	0.00156	0.003243	0.003774	0.004335	0.003956	0.003967	0.003815	0.003653	0.003769	0.00442	0.004375	0.002981	0.002545	0.001559	0.002019	0.001211	0.004403	0.001475	0.002876	0.002265	0.005589	0.002136	0.002493
[45] Jiangxi-Jiujiang-Han (24)	JJH	0.005186	0.008176	0.000845	0.002794	0.003244	0.006483	0.00656	0.00056	0.00022	0.000953	0.000503	0.001962	0.000978	0.000647	0.002183	0.001475	0.000467	0.000221	0.000519	0.002467	0.000342	0.000889	0.001354	0.001713	0.001311	0.001603	0.001367	0.001177	0.001759	0.001612	0.001622	0.001315	0.000524	0.000189	0.001795	0.000907	0.003902	0.000544	0.001779	0.001436	0.004775	0.001895	0.00178	0.001452
[46] Yunnan-Han (25)	YNH	0.004717	0.007897	0.001064	0.002942	0.00314	0.00591	0.006308	0.000692	0.000326	0.000971	0.000709	0.001854	0.000994	0.000751	0.002009	0.001312	0.000431	0.000198	0.000619	0.002774	0.000373	0.001143	0.001533	0.002025	0.001539	0.001721	0.001561	0.001437	0.001893	0.001902	0.001831	0.001533	0.000746	0.000262	0.001703	0.000843	0.003911	0.000484	0.001923	0.001414	0.004657	0.001811	0.001755	0.00132	0.000145
[47] Yungui-Han (26)	YGH	0.005225	0.008493	0.001003	0.003146	0.003342	0.006752	0.006176	0.000556	0.000265	0.001008	0.000582	0.00229	0.001137	0.000816	0.002225	0.00156	0.000478	0.000475	0.000872	0.002576	0.000558	0.001133	0.001522	0.002	0.001598	0.001733	0.001614	0.001406	0.001861	0.001848	0.001975	0.001331	0.000781	0.000487	0.001912	0.001031	0.003537	0.000872	0.002329	0.001529	0.00499	0.002194	0.002014	0.001536	0.000346	0.000388
[48] Taiwan-Han (27)	TWH	0.006043	0.007943	0.000892	0.002815	0.004675	0.007193	0.008162	0.001043	0.000837	0.00152	0.001021	0.002985	0.001906	0.001073	0.003199	0.002482	0.001433	0.00092	0.001042	0.001918	0.000893	0.000896	0.001172	0.001491	0.001173	0.001502	0.001503	0.001002	0.001662	0.001261	0.001604	0.00147	0.00087	0.000593	0.00287	0.001908	0.005389	0.001363	0.002684	0.002609	0.006086	0.003257	0.00286	0.002607	0.000754	0.00085	0.00105
[49] Xinjiang-Uyghur-1 (28)	XJU1	0.009733	0.001362	0.008529	0.010899	0.008901	0.010909	0.010303	0.009033	0.008525	0.00783	0.008871	0.008754	0.007951	0.008153	0.008505	0.008616	0.00854	0.008025	0.008825	0.010369	0.007398	0.008871	0.009364	0.009014	0.009341	0.009622	0.008804	0.009001	0.010265	0.009149	0.009684	0.008672	0.008257	0.008197	0.00972	0.008884	0.012956	0.007779	0.009447	0.009935	0.013395	0.009841	0.011048	0.008601	0.008143	0.00791	0.008196	0.007708
[50] Xinjiang-Uyghur-2 (29)	XJU2	0.01166	0.002031	0.011215	0.013108	0.010704	0.012412	0.012371	0.011456	0.011192	0.010674	0.011591	0.011613	0.010393	0.010794	0.011341	0.010371	0.011035	0.010529	0.011635	0.012926	0.009798	0.011355	0.012024	0.01145	0.011898	0.012398	0.0113	0.011668	0.013119	0.011803	0.011962	0.011711	0.010687	0.010862	0.012446	0.011436	0.016178	0.01025	0.011643	0.012682	0.014801	0.011585	0.013632	0.010971	0.010699	0.010459	0.011016	0.010416
[51] Xinjiang-Uyghur-3 (4)	XJU3	0.015089	0.006752	0.013696	0.015184	0.013772	0.015794	0.014983	0.013829	0.013463	0.013107	0.014154	0.014046	0.013007	0.0129	0.013469	0.013952	0.013672	0.013223	0.014247	0.015333	0.012258	0.013688	0.014455	0.01386	0.014214	0.014922	0.013551	0.01399	0.015475	0.014153	0.014129	0.014388	0.013561	0.01367	0.015517	0.014127	0.017763	0.013349	0.014753	0.01549	0.017826	0.014754	0.01657	0.013399	0.013265	0.01329	0.013161	0.013537
[52] Xinjiang-Kazakh (30)	XJK	0.012885	0.005416	0.013042	0.015443	0.012348	0.013117	0.014885	0.013916	0.013024	0.012581	0.013611	0.014046	0.012313	0.012916	0.013103	0.013392	0.012909	0.012591	0.013556	0.01512	0.011537	0.012899	0.014031	0.013364	0.013144	0.01381	0.012293	0.01331	0.014831	0.013469	0.013287	0.014406	0.012646	0.012699	0.014292	0.013194	0.017891	0.011908	0.014144	0.014443	0.016017	0.014603	0.015367	0.012605	0.012637	0.012376	0.013249	0.012299
[53] Liaoning-Beizhen-Manchu (31)	BZM	0.0213	0.020294	0.01834	0.019847	0.01827	0.022969	0.020836	0.017356	0.016929	0.015828	0.017217	0.017729	0.017782	0.016504	0.018018	0.017577	0.016717	0.016407	0.017103	0.021189	0.016672	0.018608	0.018933	0.019799	0.019427	0.018463	0.018704	0.01897	0.018897	0.01913	0.01867	0.017069	0.017572	0.016628	0.01734	0.016251	0.019681	0.016151	0.017658	0.0173	0.020808	0.018237	0.017444	0.016126	0.016673	0.016402	0.016456	0.016787
[54] Hebei-Chengde-Manchu (32)	CDM	0.004938	0.008848	0.003017	0.004551	0.003025	0.006269	0.006592	0.001815	0.001562	0.001596	0.001856	0.002484	0.001327	0.00209	0.002556	0.001454	0.001197	0.001099	0.001884	0.005411	0.001576	0.003246	0.003525	0.004581	0.003777	0.003773	0.003784	0.003512	0.003948	0.004248	0.004198	0.002635	0.002101	0.001321	0.002157	0.001224	0.004295	0.00123	0.00241	0.001631	0.00552	0.001516	0.002139	0.001699	0.001183	0.001072	0.001324	0.002327
[55] Liaoning-Hui (33)	LNH	0.005311	0.00689	0.002755	0.003983	0.003208	0.005838	0.006462	0.001972	0.001778	0.001711	0.002169	0.003091	0.001831	0.002291	0.002863	0.002215	0.001841	0.001479	0.001984	0.005009	0.001402	0.002782	0.003575	0.003639	0.00343	0.003508	0.003132	0.003024	0.003889	0.003769	0.003583	0.002757	0.002145	0.001635	0.00258	0.001808	0.005043	0.00159	0.003369	0.002437	0.005877	0.002954	0.002709	0.00193	0.00151	0.001457	0.001732	0.002289
[56] Gansu-Hui (34)	GSHU	0.005034	0.007171	0.004528	0.005595	0.005234	0.006715	0.006509	0.003422	0.003323	0.003656	0.003369	0.004111	0.003226	0.004012	0.004717	0.003634	0.003462	0.003097	0.003908	0.006751	0.003177	0.004736	0.005064	0.005781	0.005117	0.005343	0.005226	0.004886	0.005648	0.005503	0.005671	0.004802	0.00375	0.003241	0.004195	0.003161	0.006743	0.002947	0.004842	0.004464	0.007012	0.003891	0.00471	0.003429	0.003247	0.003079	0.003384	0.003586
[57] Yunnan-Bai (35)	YNB	0.003642	0.00751	0.002236	0.003973	0.003203	0.004897	0.0054	0.001486	0.001102	0.001766	0.001523	0.002696	0.001627	0.001918	0.002545	0.001724	0.001142	0.001155	0.001759	0.004082	0.001227	0.002242	0.002576	0.003148	0.002804	0.002931	0.002801	0.002588	0.002992	0.003177	0.002976	0.002876	0.001884	0.001157	0.002368	0.001669	0.004973	0.001296	0.002974	0.00218	0.005055	0.002933	0.002643	0.001696	0.001187	0.001019	0.001266	0.001772
[58] Yunnan-Vietnamese (36)	YNV	0.025323	0.026975	0.013365	0.01706	0.020319	0.028653	0.020651	0.013659	0.013353	0.015388	0.013819	0.01878	0.016022	0.014016	0.017456	0.016992	0.015182	0.014898	0.014452	0.012587	0.014616	0.013955	0.014722	0.015001	0.014127	0.014372	0.014211	0.014151	0.015052	0.013819	0.015016	0.014117	0.012933	0.015077	0.017449	0.016321	0.01412	0.016252	0.016847	0.016798	0.022029	0.015791	0.017054	0.017778	0.014275	0.015141	0.013258	0.015326
[59] Yunnan-Miao (37)	YNM	0.035552	0.039194	0.02345	0.027009	0.031045	0.039379	0.030531	0.023065	0.022793	0.024461	0.023151	0.028917	0.025606	0.023909	0.026976	0.026709	0.024825	0.024631	0.024111	0.022924	0.024618	0.024139	0.024637	0.025668	0.024372	0.024212	0.024353	0.024492	0.025029	0.023844	0.025225	0.023417	0.022586	0.024931	0.026813	0.02529	0.021935	0.026269	0.026211	0.025652	0.032848	0.024454	0.025956	0.027471	0.023938	0.02492	0.022447	0.025172
[60] Yunnan-Yi (38)	YNY	0.009781	0.009695	0.003065	0.00644	0.00696	0.009652	0.011046	0.004124	0.003757	0.004803	0.004237	0.006086	0.005617	0.004054	0.00678	0.006523	0.004707	0.004393	0.004643	0.003768	0.003569	0.003135	0.003569	0.003493	0.003897	0.003649	0.003604	0.003388	0.003984	0.003112	0.003331	0.005303	0.003856	0.004266	0.006975	0.006013	0.008423	0.005033	0.007086	0.0062	0.009722	0.007528	0.007037	0.006575	0.00411	0.004209	0.004068	0.003734
[61] Yunnan-Zhuang (39)	YNZ	0.013036	0.013641	0.002796	0.006322	0.010175	0.012945	0.013139	0.00481	0.004536	0.00695	0.005214	0.00805	0.007805	0.004821	0.009093	0.008325	0.006244	0.005569	0.005061	0.002289	0.004881	0.002897	0.003213	0.003041	0.003029	0.003407	0.003239	0.00293	0.002955	0.002571	0.003457	0.005398	0.004592	0.004951	0.008815	0.008329	0.00989	0.006458	0.009099	0.008463	0.010095	0.009778	0.00859	0.008617	0.005147	0.00533	0.005156	0.004354
[62] Yunnan-Dai (39)	YND	0.011428	0.014104	0.003083	0.00638	0.010041	0.014555	0.01315	0.004413	0.004561	0.006248	0.004456	0.007892	0.008015	0.004463	0.00858	0.008543	0.005575	0.005284	0.004777	0.003323	0.004938	0.003121	0.003989	0.003233	0.003194	0.003725	0.003301	0.003218	0.003814	0.003308	0.00348	0.005883	0.004418	0.004738	0.008522	0.007325	0.009616	0.005625	0.007712	0.007989	0.00998	0.008585	0.008101	0.007973	0.004711	0.005116	0.004841	0.004475
[63] Yunnan-Hani (39)	YNHN	0.008172	0.01055	0.004402	0.005158	0.006191	0.00901	0.011006	0.004653	0.004117	0.004963	0.004979	0.006445	0.005092	0.005154	0.00706	0.005892	0.004586	0.004348	0.004958	0.006184	0.004368	0.004496	0.004827	0.005106	0.004915	0.005184	0.004761	0.004534	0.0053	0.005327	0.00533	0.00473	0.004689	0.003977	0.006002	0.005021	0.008798	0.004646	0.006162	0.005414	0.009636	0.006798	0.005622	0.005779	0.004238	0.004122	0.004101	0.003919
[64] Yili-Xibe (40)	YLXB	0.005686	0.007183	0.004356	0.006875	0.003484	0.005978	0.006283	0.003164	0.002868	0.002499	0.003163	0.004091	0.0027	0.002868	0.003516	0.003012	0.002786	0.00254	0.003301	0.007006	0.00254	0.004419	0.005321	0.005326	0.005121	0.005268	0.004422	0.004992	0.005881	0.005542	0.005196	0.004177	0.003339	0.002956	0.003226	0.002813	0.005616	0.002254	0.003474	0.003399	0.006386	0.003478	0.003749	0.002835	0.002592	0.002524	0.002781	0.003837
1. He G, Wang Z, Wang M, Zou X, Liu J, Wang S, et al. Genetic variations and forensic characteristics of Han Chinese population residing in the Pearl River Delta revealed by 23 autosomal STRs. Mol Biol Rep (2018). doi: 10.1007/s11033-018-4264-y. PubMed PMID: 30022462. 2. Fu X, He J, Guo J, Liu Y, Wang Z, Lv J, et al. Genetic distribution of 21 STR loci in the Chinese Han population from Hainan Is…
[truncated: 16 more columns]
