# Supplementary material for: Population Genetic Diversity and Phylogenetic Characteristics for High-Altitude Adaptive Kham Tibetan Revealed by DNATyperTM 19 Amplification System
Source: Front Genet. 2018 Dec 17;9:630. doi: 10.3389/fgene.2018.00630 (PMC6304359; doi:10.3389/fgene.2018.00630)
Supplement: Supplementary file 7 [file Table_7.XLSX]

## Sheet: Sheet1
Supplementary Table S7. The detailed information of included populations in the worldwide population relationship comparison.
ID number	Population name	Abbreviation	Geograohic location	Linguistic	No. of subjects
1	Asia-Tibet-Kham-Tibetan	ATKT	Asia	Sino-Tibetan, Tibeto-Burman languages	11402
2	Asia-Hotan-Uyghur	AHU	Asia	Altaic, Turkic languages	2189
3	Asia-Pearl-River-Delta-Han	APRDH	Asia	Sino-Tibetan, Sinitic languages	4325
4	Asia-Ningxia-Wuzhong-Hui	ANWH	Asia	Altaic languages	204
5	Asia-Sichuan-Chengdu-Tibetan	ASCT	Asia	Sino-Tibetan, Tibeto-Burman languages	202
6	Asia-Xinjiang-Kumul-Uyghur	AXKU	Asia	Altaic, Turkic languages	110
7	Asia-Hainan-Han	AHNH	Asia	Sino-Tibetan, Sinitic languages	193
8	Asia-Sichuan-Liangshan-Yi	ASLY	Asia	Sino-Tibetan, Tibeto-Burman languages	177
9	Asia-Sichuan-Liangshan-Tibetan	ASLT	Asia	Sino-Tibetan, Tibeto-Burman languages	198
10	Asia-Sihcuan-Han-1	ASH1	Asia	Sino-Tibetan, Sinitic languages	309
11	Asia-Sihcuan-Han-2	ASH2	Asia	Sino-Tibetan, Sinitic languages	202
12	Asia-Xinjiang-Uyghur-1	AXJU1	Asia	Altaic, Turkic languages	100
13	Asia-Tibet-Tibetan	ATT	Asia	Sino-Tibetan, Tibeto-Burman languages	100
14	Asia-Xinjiang-Uyghur-2	AXJU2	Asia	Altaic, Turkic languages	1218
15	Asia-Guangdong-Han	AGDH	Asia	Sino-Tibetan, Sinitic languages	1533
16	Asia-Central-Chinese-Han	ACCH	Asia	Sino-Tibetan, Sinitic languages	1136
17	Asia-Xiamen-Han	AXMH	Asia	Sino-Tibetan, Sinitic languages	1006
18	Asia-Guizhou-Han	AGZH	Asia	Sino-Tibetan, Sinitic languages	2018
19	Asia-Xinjiang-Kazakh	AXJK	Asia	Altaic, Turkic languages	748
20	Asia-Xinjiang-Uyghur-3	AXJU3	Asia	Altaic, Turkic languages	1962
21	Asia-Ulaanbaatar-Mongolian	AUM	Asia	Altaic, Mongolic languages	267
22	Asia-Bangladeshi	AB	Asia	Tibeto-Burman, Austroasiatic, and Dravidian families	188
23	South-Asia-Indian	SAI	Asia	Dravidian families	357
24	Asia-Japanese	AJ	Asia	Altaic language families, Japanese	1501
25	Asia-Korea-1	AK1	Asia	Altaic language families,Korean	526
26	Asia-Korea-2	AK2	Asia	Altaic language families,Korean	1000
27	North-America-Native-American	NANM	North-America	Indo-European languages	533
28	North-America-West-Mexican-Mestizo	NAWMM	North-America	Indo-European languages	238
29	North-America-Monterrey-Mexican-Mestizo	NAMMM	North-America	Indo-European languages	1008
30	Europe-South-Portuguese	ESP	Europe	Indo-European languages	502
31	Europe-Southern-Portugal-Angolan	ESPA	Europe	Indo-European languages	152
32	Europe-Poland	EP	Europe	Indo-European languages	600
33	Europe-Northern-Italy	ENI	Europe	Indo-European languages	303
34	Oceania-Australian-Self-Declared-Aboriginal	OASDA	Oceania	Pama–Nyungan family	318
35	Oceania-Australian-Asian	OAA	Oceania	Unclear	489
36	Oceania-Australian-Caucasian	OAC	Oceania	Indo-European languages	528
37	Oceania-Australian-Pure-Aboriginal	OAPA	Oceania	Pama–Nyungan family	588
38	Oceania-New-Zealand-East-Polynesian	ONZEP	Oceania	Polynesian languages	170
39	Oceania-New-Zealand-West-Polynesian	ONWP	Oceania	Polynesian languages	122
40	Oceania-New-Zealand-Caucasian	ONZC	Oceania	Indo-European languages	159
41	South-America-North-Brazil	SANB	South-America	Portuguese language	171
42	South-America-Northeast-Brazil	SANEB	South-America	Portuguese language	235
43	South-America-Central-West-Brazil	SACWB	South-America	Portuguese language	228
44	South-America-Southeast-Brazil	SASEB	South-America	Portuguese language	208
45	South-America-South-Brazil	SASB	South-America	Portuguese language	265
46	South-America-Argentina-Chubut	SAAC	South-America	Quechua languages	770
47	South-America-Paraguay	SAP	South-America	Guaraní languages	548
48	South-America-Ecuador	SAE	South-America	Quechua languages	1800
49	South-Africa-Afrikaaner	SAA	South-Africa	Niger–Congo languages	106
50	South-Africa-Asian-Indian	SAAI	South-Africa	Indo-European languages	102
51	South-Africa-Cape-Coloured	SACC	South-Africa	Niger–Congo languages	113
52	South-Africa-amaXhosa	SAAX	South-Africa	Niger–Congo languages	120
53	South-Africa-amaZulu	SAAZ	South-Africa	Niger–Congo languages	100
