# Supplementary material for: Population Genetic Diversity and Phylogenetic Characteristics for High-Altitude Adaptive Kham Tibetan Revealed by DNATyperTM 19 Amplification System
Source: Front Genet. 2018 Dec 17;9:630. doi: 10.3389/fgene.2018.00630 (PMC6304359; doi:10.3389/fgene.2018.00630)
Supplement: Supplementary file 8 [file Table_8.XLSX]

## Sheet: Sheet1
Supplementary Table S8. Pairwise Reynolds genetic distances betweenTibet Kham Tibetan and 52 worldwide reference populations
Populations	ID	[01]	[02]	[03]	[04]	[05]	[06]	[07]	[08]	[09]	[10]	[11]	[12]	[13]	[14]	[15]	[16]	[17]	[18]	[19]	[20]	[21]	[22]	[23]	[24]	[25]	[26]	[27]	[28]	[29]	[30]	[31]	[32]	[33]	[34]	[35]	[36]	[37]	[38]	[39]	[40]	[41]	[42]	[43]	[44]	[45]	[46]	[47]	[48]
[01] Asia-Tibet-Kham-Tibetan	TKT
[02] Asia-Hotan-Uyghur	AHU	0.009848
[03] Asia-Pearl-River-Delta-Han (1)	APRDH	0.00708	0.008734
[04] Asia-Ningxia-Wuzhong-Hui	ANWH	0.005301	0.007457	0.004104
[05] Asia-Sichuan-Chengdu-Tibetan	ASCT	0.002346	0.012804	0.008425	0.007476
[06] Asia-Xinjiang-Kumul-Uyghur	AXKU	0.016381	0.008688	0.015645	0.012423	0.019754
[07] Asia-Hainan-Han (2)	AHNH	0.008413	0.009873	0.001764	0.003983	0.009977	0.015801
[08] Asia-Sichuan-Liangshan-Yi (2)	ASLY	0.003929	0.00906	0.00554	0.004797	0.005479	0.014135	0.006737
[09] Asia-Sichuan-Liangshan-Tibetan (2)	ASLT	0.003463	0.010997	0.008887	0.006246	0.006688	0.01786	0.009272	0.006121
[10] Asia-Sichuan-Han-1 (3)	ASH1	0.005299	0.00799	0.002438	0.003104	0.006912	0.014087	0.003319	0.003373	0.007138
[11] Asia-Sichuan-Han-2 (4)	ASH2	0.005907	0.008195	0.003315	0.00309	0.007773	0.014019	0.003612	0.004392	0.007921	0.000586
[12] Asia-Xinjiang-Uyghur-1 (4)	AXJU1	0.016299	0.007062	0.013859	0.011983	0.019454	0.01358	0.015079	0.014182	0.016474	0.01347	0.013806
[13] Asia-Tibet-Tibetan (4)	ATT	0.004671	0.01101	0.008356	0.006646	0.005605	0.01653	0.009841	0.005657	0.007519	0.007123	0.008545	0.016331
[14] Asia-Xinjiang-Uyghur-2 (5)	AXJU2	0.009629	0.001387	0.008515	0.007698	0.01265	0.008156	0.01002	0.008958	0.010921	0.007518	0.007867	0.006501	0.010757
[15] Asia-Guangdong-Han (6)	AGDH	0.004756	0.007434	0.000899	0.002704	0.006386	0.013164	0.002071	0.003245	0.006471	0.001125	0.00185	0.012495	0.006268	0.007128
[16] Asia-Central-Chinese-Han (7)	ACCH	0.004174	0.007891	0.002588	0.002001	0.005673	0.013072	0.003254	0.002636	0.006062	0.000902	0.001222	0.013582	0.006181	0.007757	0.000926
[17] Asia-Xiamen-Han (8)	AXMH	0.00554	0.008481	0.001366	0.002867	0.007222	0.014333	0.002012	0.004753	0.007574	0.001738	0.002117	0.014039	0.006917	0.00853	0.000938	0.001386
[18] Asia-Guizhou-Han (9)	AGZH	0.006009	0.009228	0.000932	0.003083	0.00719	0.015435	0.002348	0.004066	0.008215	0.001479	0.002281	0.014477	0.006795	0.009122	0.000756	0.00142	0.001122
[19] Asia-Xinjiang-Kazakh (10)	AXJK	0.010044	0.002107	0.010015	0.008108	0.012692	0.008661	0.011052	0.008942	0.011226	0.007781	0.008129	0.007192	0.010323	0.00213	0.007748	0.007919	0.00935	0.009813
[20] Asia-Xinjiang-Uyghur-3 (11)	AXJU3	0.008981	0.000441	0.008042	0.00658	0.011818	0.007747	0.009194	0.007921	0.010166	0.006952	0.007221	0.006392	0.009938	0.00091	0.006556	0.006913	0.007824	0.008386	0.001635
[21] Asia-Ulaanbaatar-Mongolian (12)	AUM	0.010159	0.005778	0.009285	0.007727	0.012558	0.012462	0.010735	0.007631	0.010631	0.006011	0.006613	0.010712	0.010435	0.005028	0.006968	0.006692	0.008775	0.00864	0.003045	0.004789
[22] Asia-Bangladeshi (13)	AB	0.015502	0.006746	0.013166	0.01281	0.018024	0.015007	0.014846	0.013778	0.017574	0.01333	0.013701	0.012454	0.013476	0.008706	0.012325	0.013634	0.01322	0.013272	0.009274	0.006805	0.013817
[23] South-Asia-Indian (14)	SAI	0.017724	0.006245	0.014924	0.013873	0.020567	0.013671	0.016011	0.015634	0.019386	0.015325	0.015732	0.011572	0.016239	0.008124	0.014089	0.015499	0.015357	0.015382	0.009257	0.006065	0.01444	0.003079
[24] Asia-Japanese (15)	AJ	0.012272	0.010515	0.007796	0.008571	0.013221	0.016288	0.008642	0.009209	0.014649	0.006845	0.007426	0.016141	0.013395	0.011056	0.006262	0.006643	0.006901	0.007675	0.010487	0.009922	0.011347	0.016218	0.015827
[25] Asia-Korea-1 (16)	AK1	0.006489	0.007841	0.003796	0.003311	0.008041	0.011806	0.004834	0.004387	0.00874	0.002877	0.003321	0.013673	0.007986	0.008156	0.002171	0.002073	0.002732	0.00292	0.008043	0.006929	0.00734	0.013729	0.014393	0.003826
[26] Asia-Korea-2 (17)	AK2	0.006177	0.007789	0.004011	0.003102	0.00699	0.012942	0.005082	0.004388	0.00813	0.002913	0.003538	0.014424	0.007409	0.008577	0.00236	0.001887	0.002761	0.002898	0.008313	0.00713	0.00742	0.013488	0.014455	0.004306	0.000775
[27] North-America-Native-American (18)	NANM	0.040238	0.028812	0.039779	0.042438	0.040194	0.036832	0.043974	0.036131	0.042806	0.038439	0.041406	0.035603	0.036997	0.026614	0.037409	0.039518	0.040962	0.04028	0.02732	0.028286	0.028024	0.039916	0.03679	0.035629	0.036124	0.036048
[28] North-America-West-Mexican-Mestizo (19)	NAWMM	0.025221	0.010373	0.02439	0.024546	0.027204	0.018113	0.026307	0.022979	0.026989	0.023644	0.024725	0.018041	0.024862	0.010339	0.022775	0.024357	0.025177	0.02538	0.011805	0.01055	0.016001	0.020192	0.017216	0.022343	0.021808	0.02258	0.012352
[29] North-America-Monterrey-Mexican-Mestizo (20)	NAMMM	0.037998	0.023852	0.037521	0.038796	0.039771	0.029055	0.03937	0.036401	0.040136	0.037641	0.03908	0.032123	0.036165	0.022492	0.035944	0.038243	0.038222	0.038712	0.023725	0.023892	0.028989	0.032134	0.030136	0.033852	0.03514	0.035918	0.014249	0.009973
[30] Europe-South-Portuguese (21)	ESP	0.02455	0.006998	0.022365	0.02052	0.028913	0.013034	0.023152	0.023612	0.025968	0.022976	0.022999	0.012836	0.025315	0.008402	0.021433	0.023041	0.023019	0.024148	0.010151	0.007689	0.018707	0.01504	0.013017	0.022867	0.021426	0.02258	0.037587	0.012884	0.024813
[31] Europe-Southern-Portugal-Angolan (22)	ESPA	0.036857	0.022068	0.036684	0.032927	0.040834	0.031391	0.03507	0.036508	0.036313	0.035565	0.036225	0.0234	0.034976	0.022537	0.034819	0.036023	0.035761	0.038091	0.024767	0.022053	0.030033	0.024579	0.023589	0.035925	0.035746	0.036448	0.047094	0.02806	0.039835	0.021457
[32] Europe-Poland (23)	EP	0.034393	0.013552	0.031792	0.028501	0.039628	0.020134	0.032243	0.034237	0.035234	0.032154	0.031856	0.018267	0.036276	0.015214	0.030768	0.032525	0.032531	0.033898	0.016635	0.014121	0.026834	0.022795	0.019968	0.032275	0.030822	0.032285	0.048432	0.020122	0.03358	0.004554	0.028114
[33] Europe-Northern-Italy (24)	ENI	0.027797	0.008715	0.026328	0.023232	0.03202	0.014564	0.026727	0.027142	0.028943	0.026049	0.02591	0.014053	0.027912	0.01018	0.02512	0.02639	0.027245	0.027917	0.011232	0.009279	0.01991	0.015485	0.013684	0.026608	0.025416	0.026176	0.041417	0.015023	0.027559	0.001689	0.022106	0.005046
[34] Oceania-Australian-Self-Declared-Aboriginal (25)	OASDA	0.02706	0.014143	0.026425	0.024419	0.032068	0.021513	0.028078	0.026205	0.027904	0.027491	0.028404	0.017586	0.026448	0.015345	0.025376	0.02779	0.028569	0.028088	0.016323	0.013635	0.022291	0.014712	0.01157	0.026822	0.024888	0.026225	0.041906	0.021893	0.034177	0.013944	0.025092	0.01853	0.013431
[35] Oceania-Australian-Asian (25)	OAA	0.006881	0.005566	0.001706	0.004639	0.009194	0.012928	0.003287	0.006431	0.008441	0.003683	0.004509	0.010294	0.008987	0.005333	0.001956	0.003947	0.003024	0.002826	0.006476	0.00483	0.007209	0.010921	0.011544	0.008498	0.004665	0.005057	0.036038	0.019264	0.032332	0.016447	0.030646	0.023929	0.01963	0.020125
[36] Oceania-Australian-Caucasian (25)	OAC	0.028283	0.008556	0.026058	0.024433	0.032549	0.016016	0.027021	0.027343	0.029176	0.026702	0.027072	0.013701	0.028675	0.010156	0.025184	0.027131	0.027618	0.02819	0.011185	0.009148	0.020622	0.016731	0.013726	0.026257	0.025473	0.026283	0.037589	0.013616	0.025938	0.001931	0.023742	0.004158	0.002286	0.012614	0.018957
[37] Oceania-Australian-Pure-Aboriginal (25)	OAPA	0.034918	0.024604	0.033564	0.030989	0.039186	0.030999	0.035064	0.032839	0.033948	0.034827	0.036356	0.026952	0.033293	0.02546	0.032451	0.034693	0.035791	0.034891	0.026237	0.023569	0.029084	0.022781	0.019072	0.033547	0.030713	0.032332	0.05207	0.034782	0.046444	0.02901	0.033375	0.035319	0.028323	0.00617	0.028186	0.028603
[38] Oceania-New-Zealand-East-Polynesian (25)	ONZEP	0.038236	0.025405	0.032801	0.033246	0.039732	0.029263	0.034978	0.034998	0.04008	0.033136	0.035043	0.030163	0.034359	0.02602	0.032004	0.034321	0.034115	0.034178	0.027251	0.025249	0.029854	0.030682	0.027862	0.031362	0.031974	0.031689	0.041166	0.030112	0.041186	0.029961	0.033235	0.037507	0.030296	0.038064	0.028625	0.030103	0.049635
[39] Oceania-New-Zealand-West-Polynesian (25)	ONWP	0.035431	0.025549	0.031867	0.032456	0.038605	0.032031	0.031819	0.032239	0.035149	0.030856	0.032619	0.028917	0.033368	0.025381	0.030755	0.032549	0.033246	0.033543	0.027072	0.024936	0.028801	0.028563	0.027124	0.031952	0.033382	0.033913	0.041827	0.03094	0.039141	0.032562	0.026669	0.04038	0.03184	0.032913	0.027851	0.033034	0.042629	0.017235
[40] Oceania-New-Zealand-Caucasian (25)	ONZC	0.029536	0.009429	0.027314	0.025151	0.033736	0.016558	0.028365	0.028268	0.029949	0.027738	0.028112	0.014397	0.029503	0.011167	0.026237	0.028069	0.028182	0.029128	0.012106	0.009947	0.021794	0.017694	0.014537	0.027147	0.02624	0.027113	0.039841	0.016178	0.027944	0.002979	0.024418	0.004176	0.004096	0.014124	0.019957	0.001812	0.029321	0.030884	0.03446
[41] South-America-North-Brazil (26)	SANB	0.024399	0.008703	0.024407	0.022565	0.026934	0.015428	0.026052	0.022566	0.026997	0.022249	0.022828	0.015294	0.024475	0.008761	0.022007	0.023171	0.024417	0.025484	0.009384	0.008791	0.015123	0.014911	0.01336	0.020151	0.020757	0.02166	0.02031	0.005851	0.014407	0.00869	0.020768	0.015847	0.010309	0.018515	0.019185	0.009789	0.032112	0.026287	0.027752	0.012037
[42] South-America-Northeast-Brazil (26)	SANEB	0.024007	0.0069	0.022917	0.020181	0.028211	0.014574	0.022702	0.022612	0.024977	0.02156	0.021883	0.012197	0.023828	0.007581	0.021189	0.022401	0.022653	0.024039	0.009097	0.007249	0.015774	0.013801	0.011901	0.022097	0.021656	0.02221	0.031141	0.010404	0.020638	0.004051	0.011913	0.009689	0.005199	0.015484	0.016795	0.005632	0.028956	0.025565	0.024878	0.006738	0.005571
[43] South-America-Central-West-Brazil (26)	SACWB	0.024058	0.006729	0.022441	0.020787	0.027914	0.014503	0.023353	0.022049	0.025016	0.021487	0.022304	0.012214	0.02345	0.007585	0.020836	0.02227	0.02296	0.02356	0.008585	0.007138	0.014868	0.012673	0.011464	0.021034	0.020689	0.021231	0.025707	0.008103	0.019382	0.004427	0.013506	0.010959	0.005538	0.013306	0.016455	0.005546	0.026451	0.02541	0.024319	0.007098	0.004147	0.00217
[44] South-America-Southeast-Brazil (26)	SASEB	0.026354	0.00868	0.025697	0.023676	0.030886	0.01604	0.025677	0.025246	0.026797	0.024795	0.025512	0.014187	0.025603	0.009296	0.023939	0.025615	0.025953	0.027345	0.010677	0.008845	0.017591	0.015317	0.013327	0.023455	0.023752	0.024804	0.031944	0.01109	0.020754	0.004058	0.01345	0.009336	0.004506	0.014253	0.018937	0.004999	0.027733	0.025744	0.025202	0.006284	0.006131	0.002251	0.002369
[45] South-America-South-Brazil (26)	SASB	0.031682	0.013817	0.029505	0.028459	0.035655	0.020702	0.030761	0.029728	0.03325	0.028662	0.029228	0.01972	0.031481	0.015058	0.028261	0.029769	0.030512	0.030922	0.016775	0.014023	0.023655	0.020004	0.017033	0.028583	0.028197	0.029378	0.036213	0.015689	0.030248	0.011388	0.024163	0.012349	0.012224	0.019498	0.023609	0.010845	0.033797	0.031372	0.032217	0.011591	0.012967	0.011126	0.010682	0.011063
[46] South-America-Argentina-Chubut (27)	SAAC	0.028364	0.011691	0.026799	0.026348	0.030891	0.017985	0.029063	0.026426	0.030639	0.025982	0.026969	0.020472	0.028278	0.01142	0.025134	0.026847	0.027504	0.028004	0.012809	0.012061	0.018422	0.02077	0.017588	0.023065	0.023615	0.023863	0.014606	0.00426	0.010035	0.011684	0.031543	0.018886	0.01359	0.021706	0.022007	0.012355	0.035448	0.029643	0.033498	0.014572	0.004477	0.010519	0.007935	0.010648	0.016236
[47] South-America-Paraguay (28)	SAP	0.026183	0.008532	0.023326	0.022205	0.028465	0.014633	0.024721	0.022635	0.028234	0.022078	0.022812	0.015288	0.024081	0.008948	0.021474	0.022974	0.023521	0.024414	0.009474	0.008431	0.014838	0.015659	0.012972	0.01861	0.019966	0.020698	0.018047	0.004889	0.01342	0.008071	0.024857	0.014688	0.009707	0.017761	0.01839	0.008888	0.030979	0.027123	0.029573	0.010382	0.003179	0.006305	0.004758	0.006577	0.012622	0.003197
[48] South-America-Ecuador (29)	SAE	0.034722	0.02057	0.034016	0.035002	0.035902	0.029523	0.036304	0.03216	0.036603	0.031979	0.033624	0.030041	0.034018	0.019786	0.032084	0.033893	0.034274	0.035345	0.020177	0.020847	0.022859	0.030943	0.028226	0.028824	0.030738	0.030749	0.008791	0.007033	0.010617	0.026785	0.041991	0.036039	0.029656	0.03575	0.029929	0.027199	0.048051	0.036816	0.038472	0.029552	0.010635	0.021073	0.017743	0.022283	0.028072	0.006498	0.009691
[49] South-Africa-Afrikaaner (30)	SAA	0.030696	0.011675	0.030162	0.027919	0.035377	0.019084	0.03112	0.030919	0.031123	0.030014	0.030306	0.016776	0.031257	0.01272	0.02914	0.030715	0.031263	0.032099	0.014017	0.012182	0.023674	0.020614	0.018264	0.03001	0.029611	0.030379	0.040755	0.015808	0.027682	0.003769	0.024991	0.005779	0.003963	0.017877	0.022759	0.002524	0.035714	0.032708	0.03491	0.004133	0.01159	0.006788	0.007033	0.006041	0.012158	0.014198	0.010636	0.02953
[50] South-Africa-Asian-Indian (30)	SAAI	0.021463	0.010604	0.018283	0.017247	0.023476	0.017176	0.019443	0.017879	0.023005	0.018318	0.018683	0.016659	0.019645	0.01279	0.017461	0.018317	0.018962	0.018576	0.013711	0.010057	0.018079	0.006201	0.00489	0.019359	0.016771	0.017073	0.041703	0.022051	0.035268	0.01754	0.028964	0.026615	0.018493	0.015739	0.015876	0.018977	0.021488	0.03485	0.032773	0.019798	0.017919	0.017256	0.015857	0.018669	0.021708	0.02271	0.016984	0.033397
[51] South-Africa-Cape-Coloured (30)	SACC	0.030717	0.020087	0.031277	0.027665	0.034253	0.026365	0.030627	0.030989	0.030385	0.030482	0.031353	0.022533	0.029587	0.020777	0.030046	0.031813	0.031371	0.032093	0.021741	0.019588	0.026954	0.022521	0.019362	0.033776	0.030792	0.031419	0.049094	0.027997	0.041837	0.022077	0.021724	0.028449	0.02261	0.025075	0.02584	0.023648	0.034973	0.034469	0.031849	0.023977	0.023878	0.017917	0.019118	0.019631	0.026543	0.030865	0.025366	0.042454
[52] South-Africa-AmaXhosa (30)	SAAX	0.050979	0.038938	0.05021	0.047707	0.056119	0.051367	0.049353	0.048524	0.050777	0.050059	0.051402	0.039879	0.048233	0.040261	0.048389	0.049782	0.049756	0.051603	0.041335	0.039664	0.044808	0.038721	0.038952	0.050365	0.050895	0.050979	0.061499	0.04455	0.05587	0.042619	0.021626	0.051193	0.043737	0.043327	0.045794	0.044487	0.051817	0.049102	0.040234	0.047296	0.038698	0.032469	0.032062	0.033773	0.042794	0.048111	0.043243	0.056752
[53] South-Africa-AmaZulu (30)	SAAZ	0.042751	0.029589	0.044186	0.041071	0.046372	0.041521	0.04349	0.042021	0.043295	0.042893	0.044111	0.03129	0.041413	0.029835	0.041912	0.043193	0.043438	0.045175	0.032743	0.029561	0.037839	0.030333	0.028677	0.04359	0.043606	0.044002	0.051798	0.034867	0.046545	0.03001	0.005099	0.037536	0.031066	0.030685	0.038448	0.031521	0.038373	0.039311	0.031711	0.033101	0.026703	0.019339	0.020226	0.020723	0.030207	0.037644	0.032576	0.04854
1. He G, Wang Z, Wang M, Zou X, Liu J, Wang S, et al. Genetic variations and forensic characteristics of Han Chinese population residing in the Pearl River Delta revealed by 23 autosomal STRs. Mol Biol Rep (2018). doi: 10.1007/s11033-018-4264-y. PubMed PMID: 30022462. 2. Wang M, Wang Z, He G, Jia Z, Liu J, Hou Y. Genetic characteristics and phylogenetic analysis of three Chinese ethnic groups usi…
[truncated: 5 more columns]
