# Supplementary material for: Population Genetic Diversity and Phylogenetic Characteristics for High-Altitude Adaptive Kham Tibetan Revealed by DNATyperTM 19 Amplification System
Source: Front Genet. 2018 Dec 17;9:630. doi: 10.3389/fgene.2018.00630 (PMC6304359; doi:10.3389/fgene.2018.00630)
Supplement: Supplementary file 9 [file Table_9.XLSX]

## Sheet: Sheet1
The allele panel and alllele frequency distribution of 18 STRs in 64 Chinese populations
				D2S1338			26																									D3S1358			21
		4	9	10	11	12	13	14	15	16	17	18	18.3	19	19.1	20	21	22	22.3	23	24	25	26	27	28	29	30		5	8	9	10	11	12	13	13.1	14	15	15.2	15.3	16	17	17.2	18	18.2	19	20	21	21.1
Tibet-Kham-Tibetan	0	0	0	0	0	0	0	0	0	0.00697246	0.0395106	0.0779249	0	0.192992	0	0.160674	0.0494212	0.055385	0	0.229433	0.121426	0.0543326	0.0112261	0.000657779	4.3852e-05	0	0		0	0	0	0	0	8.77039e-05	0.000394668	0	0.0243378	0.311831	0	0	0.377521	0.213691	0	0.0665673	0	0.0043852	0.001184	0	0
Hotan-Uyghur	0	0	0	0	0	0	0	0	0	0.0116	0.0982	0.1051	0	0.1731	0	0.1325	0.0333	0.0452	0	0.1686	0.1071	0.1014	0.0183	0.0027	0.0027	0	0		0	0	0	0	0	0.0002	0.0018	0	0.063	0.3298	0	0	0.2933	0.1951	0	0.1101	0	0.0062	0.0005	0	0
Pearl-River-Delta-Han	0	0	0	0	0	0	0	0.000115607	0.000115607	0.0154913	0.074104	0.100578	0	0.206474	0	0.114913	0.0350289	0.0469364	0	0.183353	0.157341	0.056763	0.00716763	0.00138728	0.000115607	0.000115607	0		0	0	0	0	0	0.000809249	0.00369942	0	0.0376879	0.311329	0	0	0.324509	0.253295	0	0.0616185	0	0.00624277	0.000809249	0	0
Hainan-Han	0	0	0	0	0	0	0	0	0	0.0205128	0.0794872	0.110256	0	0.2	0	0.112821	0.0358974	0.0487179	0	0.141026	0.179487	0.0641026	0.00769231	0	0	0	0		0	0	0	0	0	0	0.0025641	0	0.0358974	0.333333	0	0	0.307692	0.274359	0	0.0435897	0	0.0025641	0	0	0
Liangshan-Yi	0	0	0	0	0	0	0	0	0	0.0140449	0.0617978	0.115169	0	0.19382	0	0.123596	0.0140449	0.0280899	0	0.227528	0.13764	0.0702247	0.00842697	0.00561798	0	0	0		0	0	0	0.0028	0	0	0	0	0.0309	0.382	0	0	0.368	0.1629	0	0.0534	0	0	0	0	0
Liangshan-Tibetan	0	0.00251256	0	0	0	0	0	0	0	0.00251256	0.0276382	0.0753769	0	0.21608	0	0.110553	0.0452261	0.0376884	0	0.251256	0.153266	0.0552764	0.0201005	0.00251256	0	0	0		0	0	0	0	0	0	0	0	0.0301508	0.354271	0	0	0.399497	0.160804	0	0.0527638	0	0.00251256	0	0	0
Tibet-Tibetan	0	0	0	0	0	0	0	0	0	0.01	0.03	0.07	0	0.235	0	0.18	0.07	0.04	0	0.185	0.125	0.04	0.015	0	0	0	0		0	0	0	0	0.005	0	0.015	0	0.035	0.32	0	0	0.27	0.26	0	0.095	0	0	0	0	0
Sichuan-Han1	0	0	0	0	0	0	0.000765697	0	0	0.0153139	0.0765697	0.0972435	0	0.185299	0	0.127106	0.0336907	0.0444104	0	0.205207	0.152374	0.0528331	0.00689127	0.00229709	0	0	0		0	0	0	0	0	0.00153139	0.00229709	0	0.0413476	0.336141	0	0	0.333844	0.218989	0	0.0635528	0	0.00153139	0.000765697	0	0
Sichuan-Han2	0	0	0	0	0	0	0	0	0.00018	0.01146	0.06767	0.09828	0	0.1817	0	0.11439	0.02864	0.05209	0	0.21643	0.15414	0.05854	0.01271	0.00286	0.00072	0.00018	0		0	0	0	0	0.00018	0.00018	0.00161	0	0.04028	0.3328	0	0	0.32259	0.22914	0	0.06498	0	0.00752	0.00072	0	0
Sichuan-Han3	0	0	0	0	0	0	0	0	0	0.0113269	0.0647249	0.106796	0	0.165049	0	0.11165	0.0323625	0.0744337	0	0.210356	0.132686	0.0711974	0.012945	0.00323625	0.00323625	0	0		0	0	0	0	0	0	0	0	0.0485437	0.331715	0	0	0.343042	0.202265	0	0.066343	0	0.00647249	0.00161812	0	0
Chongqing-Han	0	0	0	0	0	0	0	0	0	0.0119225	0.0648286	0.099851	0.000745156	0.185544	0	0.128912	0.0253353	0.0543964	0	0.210879	0.142325	0.061848	0.0126677	0.000745156	0	0	0		0	0	0	0	0	0.00149031	0.00149031	0	0.038003	0.324143	0	0	0.345007	0.233234	0	0.0514158	0	0.00447094	0.000745156	0	0
Gansu-Han	0	0	0	0	0	0	0	0	0	0.002	0.085	0.09	0	0.159	0	0.138	0.028	0.048	0	0.205	0.159	0.069	0.012	0.005	0	0	0		0.005	0	0	0	0	0	0	0	0.035	0.348	0	0	0.324	0.196	0	0.083	0	0.009	0	0	0
Inner-Mongolia-Han	0	0	0	0	0	0	0	0	0	0.0097	0.0747	0.1169	0	0.1385	0.0011	0.1277	0.0292	0.0433	0	0.224	0.1515	0.0703	0.012	0	0.0011	0	0		0	0	0	0	0	0	0.0043	0	0.0455	0.3615	0	0	0.316	0.1872	0	0.0812	0	0.0043	0	0	0
Hunan-Han	0	0	0	0	0	0	0	0	0	0.0182186	0.0587045	0.0910931	0	0.186235	0	0.104588	0.0350877	0.0573549	0	0.204453	0.150472	0.0748988	0.0175439	0.000674764	0.000674764	0	0		0	0	0	0	0	0	0.00134953	0	0.0404858	0.34413	0	0	0.339406	0.21525	0	0.0546559	0	0.00472335	0	0	0
Henan-Han1	0	0	0	0	0	0	0	0	0.000855	0.011111	0.064103	0.126496	0	0.155556	0	0.126496	0.017949	0.045299	0	0.223932	0.146154	0.064957	0.011966	0.003419	0.001709	0	0		0	0	0	0	0	0.000855	0.000855	0	0.039316	0.375214	0	0	0.320513	0.182906	0	0.075214	0	0.005128	0	0	0
Henan-Han2	0	0	0	0	0	0	0	0	0	0.002	0.075	0.093	0.002	0.173	0	0.104	0.04	0.04	0	0.233	0.146	0.068	0.02	0.002	0.002	0	0		0	0	0	0	0	0	0	0	0.024	0.363	0	0	0.328	0.204	0	0.064	0	0.015	0.002	0	0
Hubei-Han1	0	0	0	0	0	0	0	0	0	0.0157068	0.061082	0.109948	0	0.17103	0	0.122164	0.0270506	0.047993	0	0.213787	0.166667	0.0506108	0.0122164	0.0008726	0	0.0008726	0		0	0	0	0	0	0.0008726	0.0017452	0	0.0375218	0.34904	0	0	0.32548	0.21815	0	0.061082	0	0.004363	0.0017452	0	0
Hubei-Han2	0	0	0	0	0	0	0	0	0	0.0123	0.0664	0.1079	0	0.1738	0	0.1212	0.0275	0.0468	0	0.2058	0.1613	0.0609	0.0127	0.0024	0.0008	0.0002	0		0	0	0	0	0	0.0011	0.0019	0	0.0484	0.3481	0	0	0.3225	0.2089	0	0.0627	0	0.0047	0.0015	0	0.0002
Jiangxi-Han	0	0	0	0	0	0	0	0	0	0.0150754	0.0678392	0.10804	0	0.181742	0	0.112228	0.0343384	0.0393635	0	0.19598	0.164992	0.0653266	0.0125628	0.000837521	0.00167504	0	0		0	0	0	0	0	0.0017	0.005	0	0.0352	0.366	0	0	0.3082	0.2211	0	0.0519	0	0.0101	0.0008	0	0
Guangxi-Han	0	0	0	0	0	0	0	0	0	0.0258621	0.0809019	0.0755968	0	0.202918	0	0.116711	0.0391247	0.0623342	0	0.164456	0.154509	0.0649867	0.00928382	0.00265252	0.00066313	0	0		0	0	0	0	0	0.0007	0.0053	0	0.0345	0.2951	0	0	0.3236	0.2818	0	0.0544	0	0.0033	0.0013	0	0
Guangdong-Han	0	0	0	0	0	0.000652316	0.000652316	0.000326158	0.00228311	0.0130463	0.0694716	0.100783	0	0.188845	0	0.117743	0.0313112	0.0479452	0	0.196999	0.152642	0.0649054	0.0104371	0.00163079	0.000326158	0	0		0	0	0.000652316	0	0.00130463	0.00228311	0.000652316	0	0.0407697	0.319961	0	0	0.344749	0.220809	0	0.0639269	0	0.00424005	0.000652316	0	0
Guangdong-Guangzhou-Han	0	0	0	0	0	0	0	0.000127	0	0.015736	0.080838	0.097716	0	0.207868	0	0.116117	0.032614	0.052919	0	0.178173	0.14302	0.06599	0.006853	0.00165	0.000381	0	0		0	0	0	0	0	0.000254	0.004822	0	0.03731	0.315355	0.000127	0	0.325	0.24797	0	0.062817	0	0.005584	0.000761	0	0
Guangdong-Dongguan-Han	0	0	0	0	0	0	0	0	0	0.0143737	0.063655	0.0821355	0	0.215606	0	0.11191	0.0390144	0.0544148	0	0.187885	0.151951	0.0646817	0.00924025	0.00513347	0	0	0		0	0	0	0	0	0.00102669	0.00308008	0	0.0349076	0.337782	0	0	0.311088	0.25462	0	0.0513347	0	0.00410678	0.00205339	0	0
Guangdong-Foshan-Han	0	0	0	0	0	0	0	0	0	0.0136126	0.078534	0.106283	0	0.191099	0	0.132461	0.0371728	0.0450262	0	0.175393	0.141361	0.0706806	0.00732984	0.00052356	0.00052356	0	0		0	0	0	0	0	0.00052356	0.00942408	0	0.026178	0.284817	0	0	0.346597	0.260733	0	0.0628272	0	0.00837696	0.00052356	0	0
Guangdong-Jiangmen-Han	0	0	0	0	0	0	0	0	0	0.0167926	0.0650714	0.099916	0	0.211587	0	0.120907	0.0323258	0.0524769	0	0.161209	0.165407	0.0663308	0.00713686	0.000839631	0	0	0		0	0	0	0	0	0.000839631	0.00419815	0	0.038623	0.311083	0	0	0.307725	0.269102	0	0.0587741	0	0.00839631	0.00125945	0	0
Guangdong-Maoming-Han	0	0	0	0	0	0	0	0	0	0.0130952	0.0690476	0.097619	0	0.229762	0	0.111905	0.0416667	0.0416667	0	0.15	0.164286	0.075	0.00357143	0.00238095	0	0	0		0	0	0	0	0	0	0.00119048	0	0.0380952	0.32381	0	0	0.317857	0.253571	0	0.0607143	0	0.0047619	0	0	0
Guangdong-Qingyuan-Han	0	0	0	0	0	0	0	0	0	0.0106202	0.088785	0.0985556	0	0.203059	0	0.110875	0.0344095	0.059898	0	0.175021	0.151232	0.0637213	0.00297366	0.000849618	0	0	0		0	0	0	0	0.000424809	0	0.00169924	0	0.0429057	0.317332	0	0	0.31011	0.254885	0	0.0615973	0	0.0106202	0.000424809	0	0
Guangdong-Yangjiang-Han	0	0	0	0	0	0	0	0	0	0.0163009	0.0796238	0.100627	0	0.188088	0	0.117868	0.0310345	0.0526646	0.00031348	0.174608	0.165517	0.0645768	0.00689655	0.0015674	0	0	0.00031348		0	0	0	0	0	0.000940439	0.00344828	0	0.0401254	0.311599	0	0	0.323824	0.257053	0	0.0567398	0	0.00532915	0.000940439	0	0
Guangdong-Zhanjiang-Han	0	0	0	0	0	0	0	0	0	0.0154185	0.0704846	0.089207	0	0.222467	0	0.104626	0.034141	0.0528634	0	0.162996	0.157489	0.0792952	0.00881057	0.00220264	0	0	0		0	0	0	0	0	0.00220264	0.00220264	0	0.030837	0.342511	0	0	0.296256	0.242291	0	0.0781938	0	0.00550661	0	0	0
Guangdong-Zhaoqing-Han	0	0	0	0	0	0	0	0	0	0.0183164	0.0693687	0.0830086	0	0.220966	0	0.115355	0.0319564	0.0584567	0	0.171863	0.161341	0.0611847	0.00701481	0.00116913	0	0	0		0	0	0	0	0	0.00116913	0.00233827	0	0.035074	0.320343	0	0	0.331255	0.245908	0	0.0572876	0	0.00545596	0.00116913	0	0
Guangdong-Zhongshan-Han	0	0	0	0	0	0	0	0	0	0.0181951	0.06623	0.130277	0	0.212518	0	0.128821	0.0356623	0.0538574	0	0.1623	0.131732	0.055313	0.00436681	0.000727802	0	0	0		0	0	0	0	0	0	0.00655022	0	0.0349345	0.334789	0	0	0.316594	0.248908	0	0.0502183	0	0.00727802	0.000727802	0	0
Southern-Fujian-Han	0	0	0	0	0	0	0	0	0	0.0114	0.0527	0.0912	0	0.1809	0	0.0997	0.0356	0.057	0	0.2436	0.161	0.0556	0.0113	0	0	0	0		0	0	0	0	0	0.0014	0.0014	0	0.057	0.3604	0	0	0.2749	0.2279	0	0.0726	0	0.0044	0	0	0
Western-Fujian-Han	0	0	0	0	0	0	0	0	0	0.0133	0.0725	0.0983	0	0.1925	0	0.1217	0.0325	0.06	0	0.1733	0.1608	0.0625	0.0126	0	0	0	0		0	0	0	0	0	0.0008	0.0017	0	0.0458	0.3442	0	0	0.32	0.2225	0	0.0575	0	0.0075	0	0	0
Xiamen-Han	0	0	0	0	0	0	0	9.72573e-05	9.72573e-05	0.0119627	0.059327	0.104454	0	0.191597	0	0.124295	0.0299553	0.0475588	0	0.20356	0.154931	0.060105	0.00943396	0.0020424	0.000583544	0	0		0	0	0	0	0	0.000486287	0.00106983	0	0.0412371	0.350904	0	9.72573e-05	0.319199	0.218537	0	0.0621474	0	0.00564093	0.000680801	0	0
Beijing-Han	0	0	0	0	0	0	0	0	0	0.005	0.04	0.115	0	0.1625	0	0.13	0.0225	0.0275	0	0.2525	0.17	0.0525	0.0175	0.0025	0.0025	0	0		0	0	0	0	0	0.0025	0	0	0.035	0.35	0	0	0.3425	0.2125	0	0.0525	0	0.0025	0.0025	0	0
Tianjin-Han	0	0	0	0	0	0	0	0	0	0.0132979	0.0558511	0.10727	0	0.162234	0	0.111702	0.0301418	0.035461	0	0.220745	0.179965	0.0682624	0.0115248	0.00265957	0.000886525	0	0		0	0	0	0.000884956	0	0.00176991	0.000884956	0	0.0389381	0.368142	0	0	0.321239	0.19823	0	0.0619469	0	0.00707965	0.000884956	0	0
Hebei-Han	0	0	0	0	0	0	0	0	0	0.008	0.064	0.132	0	0.188	0	0.104	0.02	0.06	0	0.236	0.136	0.032	0.012	0.008	0	0	0		0	0	0	0	0	0	0	0	0.028	0.424	0	0	0.284	0.2	0	0.056	0	0.008	0	0	0
Shanghai-Han	0	0	0	0	0	0	0.0007	0	0	0.0126	0.0762	0.1117	0	0.199	0	0.1087	0.0214	0.0392	0	0.2145	0.1479	0.0562	0.0104	0.0015	0	0	0		0	0	0	0	0.0007	0.003	0.0007	0	0.0429	0.3522	0	0	0.3136	0.2108	0	0.0717	0	0.0044	0	0	0
Jiangsu-Huaian-Han	0	0	0	0	0	0	0	0	0	0.0109489	0.0693431	0.10219	0	0.1716	0	0.080292	0.0255	0.0547445	0	0.259124	0.160584	0.0437956	0.0182482	0	0.00364964	0	0		0	0	0	0	0	0	0	0	0.0437956	0.354015	0	0	0.346715	0.178832	0	0.0729927	0	0.00364964	0	0	0
Jiangsu-Yangzhou-Han	0	0	0	0	0	0	0	0	0	0.0109	0.0543478	0.0951087	0	0.17663	0	0.111413	0.019	0.0625	0	0.225543	0.152174	0.076087	0.0163043	0	0	0	0		0	0	0	0	0	0	0	0	0.0326087	0.394022	0	0	0.3125	0.184783	0	0.0733696	0	0	0.00271739	0	0
Jiangsu-Taizhou-Han	0	0	0	0	0	0	0	0	0	0.00434783	0.0565217	0.134783	0	0.186957	0	0.0695	0.0391	0.0478	0.2175	0.152174	0.0695652	0.0217391	0	0	0	0	0		0	0	0	0	0	0	0	0	0.0608696	0.36087	0	0	0.295652	0.234783	0	0.0478261	0	0	0	0	0
Anhui-Suzhou-Han	0	0	0	0	0	0	0	0	0	0.0075	0.065	0.14	0	0.165	0	0.1275	0.0375	0.045	0	0.205	0.1575	0.0425	0.005	0.0025	0	0	0		0	0	0	0	0	0	0	0	0.065	0.365	0	0	0.34	0.1775	0	0.05	0	0	0.0025	0	0
Shandong-Han	0	0	0	0	0	0	0	0	0	0.0073	0.0732	0.1195	0	0.1707	0	0.1366	0.0195	0.0268	0	0.2268	0.1488	0.0634	0.0025	0.0049	0	0	0		0	0	0	0	0	0	0.0024	0	0.0341	0.361	0	0	0.3415	0.2	0	0.0561	0	0.0049	0	0	0
Shanxi-Han	0	0	0	0	0	0	0	0	0	0.005	0.071	0.114	0	0.167	0	0.106	0.038	0.041	0	0.227	0.154	0.06	0.014	0.003	0	0	0		0	0	0	0	0	0.001	0.002	0	0.034	0.351	0	0	0.32	0.215	0	0.067	0	0.009	0.001	0	0
Jiangxi-Jiujiang-Han	0	0	0	0	0	0	9.40203e-05	9.40203e-05	0	0.0131628	0.0710794	0.112448	0	0.176758	0	0.114799	0.0300865	0.0478563	0	0.202144	0.154945	0.0612072	0.0118466	0.00329071	9.40203e-05	9.40203e-05	0		0	9.40203e-05	0	0	9.40203e-05	0.000658142	0.00131628	0	0.0430613	0.346841	0	0	0.321926	0.215589	0	0.0633697	0	0.00582926	0.00112824	9.40203e-05	0
Yunnan-Han	0	0	0	0	0	0	0	0.0002	0	0.0124	0.0619	0.1074	0	0.181	0	0.1177	0.0279	0.0461	0	0.2066	0.1619	0.0648	0.0101	0.0016	0.0004	0	0		0	0	0	0	0.0002	0.0008	0.0015	0	0.039	0.3475	0	0	0.3228	0.2143	0	0.0682	0	0.0055	0.0002	0	0
Yungui-Han	0	0	0	0	0	0	0.000201	0	0	0.009036	0.064659	0.103414	0	0.181526	0	0.118675	0.027711	0.051406	0	0.209036	0.153815	0.065462	0.011847	0.003012	0.000201	0	0		0	0	0	0	0	0.001406	0.001406	0	0.039558	0.331928	0	0	0.316345	0.232048	0	0.071687	0	0.005422	0.000201	0	0
Taiwan-Han	0	0	0	0	0	0	0	0	0	0.0168	0.0626	0.0813	0	0.1904	0	0.1298	0.0271	0.0523	0	0.2085	0.1562	0.0639	0.0098	0.0013	0	0	0		0	0	0	0	0	0.0013	0	0	0.0439	0.331	0	0	0.3348	0.2271	0	0.0561	0	0.0052	0.0006	0	0
Xinjiang-Uyghur-1	0	0	0	0	0	0	0.00205255	0	0.000410509	0.0102627	0.0977011	0.107553	0	0.191708	0	0.139984	0.0258621	0.047619	0	0.186782	0.100164	0.0673235	0.0205255	0.00205255	0	0	0		0	0	0	0	0	0.000410509	0.000410509	0	0.0582923	0.303366	0	0	0.311166	0.221264	0	0.0944171	0	0.0090312	0.00164204	0	0
Xinjiang-Uyghur-2	0	0	0	0.00233645	0.00233645	0.00233645	0	0	0	0.00934579	0.116822	0.133178	0	0.21028	0	0.1098	0.0257	0.046729	0	0.168224	0.0934579	0.0443925	0.0257009	0.00700935	0.00233645	0	0		0	0	0	0	0.00233645	0	0	0	0.0537383	0.308411	0	0	0.36215	0.205607	0	0.0654206	0	0.00233645	0	0	0
Xinjiang-Uyghur-3	0	0	0	0	0	0	0	0	0	0.005	0.115	0.115	0	0.175	0	0.095	0.02	0.045	0	0.19	0.095	0.085	0.05	0	0.01	0	0		0	0	0	0	0	0	0.005	0	0.09	0.28	0	0	0.29	0.2	0	0.12	0	0.015	0	0	0
Xinjiang-Kazakh	0	0	0	0	0	0	0	0	0	0.012	0.099	0.105	0	0.216	0	0.142	0.025	0.068	0	0.154	0.074	0.086	0.012	0.007	0	0	0		0	0	0	0	0	0	0	0	0.093	0.284	0	0	0.364	0.173	0	0.086	0	0	0	0	0
Liaoning-Beizhen-Manchu	0	0	0	0	0	0	0	0	0	0	0.086	0.16	0	0.23	0	0	0.032	0.057	0	0.27	0.135	0	0.03	0	0	0	0		0	0	0	0	0	0	0	0	0.07	0.39	0	0	0.26	0.26	0	0.01	0	0.01	0	0	0
Hebei-Chengde-Manchu	0	0	0	0.002	0	0	0	0	0	0.004	0.058	0.116	0	0.189	0	0.115	0.024	0.043	0	0.209	0.16	0.07	0.009	0.001	0	0	0		0	0	0	0	0	0	0.002	0	0.046	0.385	0	0	0.318	0.173	0	0.072	0	0.004	0	0	0
Liaoning-Hui	0	0	0	0	0	0	0	0	0.0022	0.0089	0.0644	0.1667	0	0.1644	0	0.1067	0.0156	0.0311	0	0.1978	0.1556	0.0667	0.011	0.0022	0.0067	0	0		0	0	0	0	0	0	0	0	0.0489	0.3244	0	0	0.3445	0.1867	0	0.0889	0	0.0022	0.0044	0	0
Gansu-Hui	0	0	0.005	0	0	0.005	0	0	0	0.005	0.0796	0.1244	0	0.1866	0	0.1244	0.0349	0.0275	0	0.2189	0.1394	0.0291	0.01	0.0051	0.0051	0	0		0	0	0.005	0	0.005	0.01	0.005	0	0.0796	0.2985	0	0	0.2985	0.2188	0	0.0746	0	0.005	0	0	0
Yunnan-Bai	0	0	0	0	0	0	0	0	0	0.0147	0.0514	0.0933	0	0.1727	0	0.1235	0.0458	0.0475	0	0.2297	0.1438	0.0664	0.0082	0.003	0	0	0		0	0	0	0	0	0.0004	0	0	0.0406	0.3316	0	0	0.3541	0.2029	0	0.0622	0.0004	0.0078	0	0	0
Yunnan-Vietnamese	0	0	0	0	0	0.000957854	0	0	0	0.00766284	0.0603448	0.0517241	0	0.177203	0	0.0613027	0.0258621	0.0804598	0	0.251916	0.206897	0.0498084	0.0229885	0.00287356	0	0	0		0	0	0	0	0.002	0	0	0	0.0269	0.3066	0	0	0.2817	0.3345	0	0.0452	0	0.002	0.0011	0	0
Yunnan-Miao	0	0	0	0	0	0	0	0	0	0.0026738	0.0294118	0.0367647	0	0.1684	0	0.0648396	0.018	0.104278	0	0.2681	0.238636	0.0314171	0.0347594	0.0026738	0	0	0		0	0	0	0	0.000668449	0.000668449	0	0	0.0240642	0.304813	0	0	0.285428	0.326872	0	0.0534759	0	0.0040107	0	0	0
Yunnan-Yi	0	0	0	0	0	0	0	0	0	0.00715564	0.0563506	0.0858676	0	0.198569	0	0.15653	0.0518784	0.0402504	0	0.205725	0.112701	0.0608229	0.0152057	0.00805009	0.000894454	0	0		0	0	0	0	0	0.000894454	0.000894454	0	0.0518784	0.310376	0	0	0.387299	0.18068	0	0.0572451	0	0.0107335	0	0	0
Yunnan-Zhuang	0	0	0	0	0	0	0	0	0	0.0206612	0.0867769	0.0433884	0	0.260331	0	0.107438	0.0268595	0.0413223	0	0.173554	0.173554	0.0619835	0.00413223	0	0	0	0		0	0	0	0	0	0	0.00206612	0	0.0227273	0.318182	0	0	0.330579	0.260331	0	0.0578512	0	0.00826446	0	0	0
Yunnan-Dai	0	0	0	0	0	0	0	0	0	0.0344828	0.0948276	0.0948276	0	0.232759	0	0.137931	0.0301724	0.0474138	0	0.137931	0.125	0.0474138	0.0172414	0	0	0	0		0	0	0.00431034	0	0	0	0.00431034	0	0.0215517	0.306034	0	0	0.331897	0.280172	0	0.0474138	0	0	0.00431034	0	0
Yunnan-Hani	0	0	0	0	0	0	0	0	0	0.0382353	0.0558824	0.0705882	0	0.179412	0	0.105882	0.0382353	0.0264706	0	0.255882	0.161765	0.0588235	0.00588235	0	0.00294118	0	0		0	0	0	0	0	0	0	0	0.0470588	0.352941	0	0	0.279412	0.241176	0	0.0705882	0	0.00882353	0	0	0
Yili-Xibe	0	0	0	0	0	0	0	0	0	0.009	0.0676	0.1081	0	0.1847	0	0.0923	0.036	0.0338	0	0.2409	0.1329	0.0788	0.0113	0.0023	0.0023	0	0		0	0	0	0	0	0	0	0	0.045	0.3581	0	0	0.3649	0.1644	0	0.0653	0	0.0023	0	0	0
